# Supplementary material for: DNA nicks induce mutational signatures associated with BRCA1 deficiency
Source: Nat Commun. 2022 Jul 25;13:4285. doi: 10.1038/s41467-022-32011-x (PMC9314409; doi:10.1038/s41467-022-32011-x)
Supplement: Supplementary file 3 — Supplementary Data 1 [file 41467_2022_32011_MOESM3_ESM.xlsx]

## Sheet: Total GFP-RFP+ products
					Invasion site								Termination site
Clone No.	PGK promoter	5'-GFP	I-Sce I	3'-GFP	puro	TrGFP	Poly A	introB	exonB	Inv-type	MH		Psv40	exonA	intronA	PGK	5'-GFP	I-Sce I	3'-GFP	Ter-type
1		388	TAGGGAT^GGTAAT	328						2							388	TAGGGAT-GGTAAT	328	2
2		378	GGC^AAT	328						2							378	GGC^AAT	328	2
4		378	GGC^AAT	328						2							378	GGC^AAT	328	2
5		388	TAGGGAT^GGTAAT	328						2							388	TAGGGAT-GGTAAT	328	2
6		388	TAGGGATAACAGGGTAAT	328						1							388	TAGGGATAACAGGGTAAT	328	1
7		388	TAGGGATAAACAGGGTAAT	328						2							388	TAGGGATAAACAGGGTAAT	328	2
8		378	GGC^AAT	328						2							378	GGC^AAT	328	2
9		378	GGC^AAT	328						2							378	GGC^AAT	328	2
11		388	TAGGG^GTAAT	328						2							378	AAAGGCATTGTAGGGATAAACAGGGTAAT	328	2
12		378	GGC^AAT	328						2							378	GGC^AAT	328	2
13		388	TAGGGAT^GGTAAT	328						2							388	TAGGGAT^GGTAAT	328	2
14		388	TAGGGATAAACAGGGTAAT	328						2							388	TAGGGATAAACAGGGTAAT	328	2
16		388	TAGGGAT^GGTAAT	328						2							388	TAGGGAT-GGTAAT	328	2
17		378	GGC^AAT	328						2							378	GGC^AAT	328	2
18		388	TAGGGA^GGGTAAT	328						2							388	TAGGGA^GGGTAAT	328	2
19		378	GGC^AAT	328						2							378	GGC^AAT	328	2
22		388	TAGGGAT^GGTAAT	328						2							388	TAGGGAT^GGTAAT	328	2
24		388	TAGGGATAAACAGGGTAAT	328						2							388	TAGGGATAAACAGGGTAAT	328	2
27		388	TAGGGATAAACAGGGTAAT	328						2							388	TAGGGATAAACAGGGTAAT	328	2
28		388	TAGGGAT^GGTAAT	328						2							388	TAGGGAT^GGTAAT	328	2
29		388	TAGGGAT^GGTAAT	328						2							388	TAGGGAT^GGTAAT	328	2
30	del 203	0	0	328						2						del 203	0	0	328	2
31		388	TAGGGATAAACAGGGTAAT	328						2							388	TAGGGAT-	327	2
32		388	TAGGGAT^GGTAAT	328						2							388	TAGGGAT^GGTAAT	328	2
33		388	TAGGGATAAACAGGGTAAT	328						2							388	TAGGGAT-	327	2
34		378	GGC^AAT	328						2							378	GGC^AAT	328	2
36		388	TAGGGATA^	327						2							388	TAGGGATA^	327	2
39		388	TAGGGATAAACAGGGTAAT	328						2							388	TAGGGAT^	327	2
40		388	TAGGGATAAACAGGGTAAT	328						2							388	TAGGGATAAACAGGGTAAT	328	2
43		388	TAGGGAT^GGTAAT	328						2							388	TAGGGAT^GGTAAT	328	2
45		388	TAGGGAT^GGTAAT	328						2							388	TAGGGAT^GGTAAT	328	2
48		388	TAGGGAT^GGTAAT	328						2							388	TAGGGAT^GGTAAT	328	2
49		388	TAGGGAT^	0			13ins+17bp polyA			3	0						388	TAGGG-TAAT	328	2
53		388	TAGGGAT^GGTAAT	328						2							388	TAGGGAT^GGTAAT	328	2
54		388	TAGGGATAAACAGGGTAAT	328						2							388	TAGGGATAAACAGGGTAAT	328	2
55		376	0	327						2							388	TAGGGATAAACAGGGTAAT	328	2
56		387	^AGGGTAAT	328						2							387	^AGGGTAAT	328	2
58		388	TAGGGATAAACAGGGTAAT	328						2							388	TAGGGATAAACAGGGTAAT	328	2
60		376	0	0		86bp upstream of trGFP				3	3						388	^TAAT	328	2
65		376	0	0		86bp upstream of trGFP				3	3						388	^TAAT	328	2
66		370	^AACAGGGTAAT	328						2							370	^AACAGGGTAAT	328	2
67		376	0	0		86bp upstream of trGFP				3	3						388	^TAAT	328	2
70		388	TAGGGATAAACAGGGTAAT	328						2							388	TAGGGATAAACAGGGTAAT	328	2
73		388	TAGGGATAAACAGGGTAAT	328						2							388	TAGGGATAAACAGGGTAAT	328	2
74		388	TAGGGATAACAGGGTAAT	328						1							388	TAGGGATAACAGGGTAAT	328	1
75		388	TAGGGATAAACAGGGTAAT	328						2							388	TAGGGATAAACAGGGTAAT	328	2
76		388	TAGGGATAAACAGGGTAAT	328						2							388	TAGGGATAAACAGGGTAAT	328	2
78		381	0	323						2							380	0	324	2
79		388	TAGGGATAAACAGGGTAAT	328						2							388	TAGGGATAAACAGGGTAAT	328	2
81		370	0	0	168	200bp upstream of trGFP				3	1						385	0	323	2
82		388	0	0			10			3	0						341	^CAGGGTAAT	328	2
83		388	TAGGGATAACAGGGTAAT	328						1							388	TAGGGATAACAGGGTAAT	328	1
85		388	TAGGGATAAACAGGGTAAT	328						2							388	TAGGGATAAACAGGGTAAT	328	2
86		378	GGC^AAT	328						2							378	GGC^AAT	328	2
87		388	TAGGGATAAACAGGGTAAT	328						2							388	TAGGGATAAACAGGGTAAT	328	2
88		388	TAGGGATAAATCAGGGTAAT	328						2							388	^CAGGGTAAT	328	2

## Sheet: Products with Inv1-Ter1
					Invasion site								Termination site
Clone No.	PGK promoter	5'-GFP	I-Sce I	3'-GFP	puro	TrGFP	Poly A	introB	exonB	Inv-type	MH		Psv40	exonA	intronA	PGK	5'-GFP	I-Sce I	3'-GFP	Ter-type
6		388	18	328						1							388	18	328	1
74		388	18	328						1							388	18	328	1
83		388	18	328						1							388	18	328	1

## Sheet: Products with Inv2-Ter2
					Invasion site								Termination site
Clone No.	PGK promoter	5'-GFP	I-Sce I	3'-GFP	puro	TrGFP	Poly A	introB	exonB	Inv-type	MH		Psv40	exonA	intronA	PGK	5'-GFP	I-Sce I	3'-GFP	Ter-type
1		388	TAGGGAT^GGTAAT	328						2							388	TAGGGAT^GGTAAT	328	2
2		378	GGC^AAT	328						2							378	GGC^AAT	328	2
4		378	GGC^AAT	328						2							378	GGC^AAT	328	2
5		388	TAGGGAT^GGTAAT	328						2							388	TAGGGAT^GGTAAT	328	2
7		388	TAGGGATAAACAGGGTAAT	328						2							388	TAGGGATAAACAGGGTAAT	328	2
8		378	GGC^AAT	328						2							378	GGC^AAT	328	2
9		378	GGC^AAT	328						2							378	GGC^AAT	328	2
11		388	TAGGG^GTAAT	328						2							378	AAAGGCATTGTAGGGATAAACAGGGTAAT	328	2
12		378	GGC^AAT	328						2							378	GGC^AAT	328	2
13		388	TAGGGAT^GGTAAT	328						2							388	TAGGGAT^GGTAAT	328	2
14		388	TAGGGATAAACAGGGTAAT	328						2							388	TAGGGATAAACAGGGTAAT	328	2
16		388	TAGGGAT^GGTAAT	328						2							388	TAGGGAT^GGTAAT	328	2
17		378	GGC^AAT	328						2							378	GGC^AAT	328	2
18		388	TAGGGA^GGGTAAT	328						2							388	TAGGGA^GGGTAAT	328	2
19		378	GGC^AAT	328						2							378	GGC^AAT	328	2
22		388	TAGGGAT^GGTAAT	328						2							388	TAGGGAT^GGTAAT	328	2
24		388	TAGGGATAAACAGGGTAAT	328						2							388	TAGGGATAAACAGGGTAAT	328	2
27		388	TAGGGATAAACAGGGTAAT	328						2							388	TAGGGATAAACAGGGTAAT	328	2
28		388	TAGGGAT^GGTAAT	328						2							388	TAGGGAT^GGTAAT	328	2
29		388	TAGGGAT^GGTAAT	328						2							388	TAGGGAT^GGTAAT	328	2
30	del 203	0	0	328						2						del 203	0	0	328	2
31		388	TAGGGATAAACAGGGTAAT	328						2							388	TAGGGAT-	327	2
32		388	TAGGGAT^GGTAAT	328						2							388	TAGGGAT^GGTAAT	328	2
33		388	TAGGGATAAACAGGGTAAT	328						2							388	TAGGGAT-	327	2
34		378	GGC^AAT	328						2							378	GGC^AAT	328	2
36		388	TAGGGATA^	327						2							388	TAGGGATA^	327	2
39		388	TAGGGATAAACAGGGTAAT	328						2							388	TAGGGAT^	327	2
40		388	TAGGGATAAACAGGGTAAT	328						2							388	TAGGGATAAACAGGGTAAT	328	2
43		388	TAGGGAT^GGTAAT	328						2							388	TAGGGAT^GGTAAT	328	2
45		388	TAGGGAT^GGTAAT	328						2							388	TAGGGAT^GGTAAT	328	2
48		388	TAGGGAT^GGTAAT	328						2							388	TAGGGAT^GGTAAT	328	2
53		388	TAGGGAT^GGTAAT	328						2							388	TAGGGAT^GGTAAT	328	2
54		388	TAGGGATAAACAGGGTAAT	328						2							388	TAGGGATAAACAGGGTAAT	328	2
55		376	0	327						2							388	TAGGGATAAACAGGGTAAT	328	2
56		387	^AGGGTAAT	328						2							387	^AGGGTAAT	328	2
58		388	TAGGGATAAACAGGGTAAT	328						2							388	TAGGGATAAACAGGGTAAT	328	2
66		370	^AACAGGGTAAT	328						2							370	^AACAGGGTAAT	328	2
70		388	TAGGGATAAACAGGGTAAT	328						2							388	TAGGGATAAACAGGGTAAT	328	2
73		388	TAGGGATAAACAGGGTAAT	328						2							388	TAGGGATAAACAGGGTAAT	328	2
75		388	TAGGGATAAACAGGGTAAT	328						2							388	TAGGGATAAACAGGGTAAT	328	2
76		388	TAGGGATAAACAGGGTAAT	328						2							388	TAGGGATAAACAGGGTAAT	328	2
78		381	0	323						2							381	0	324	2
79		388	TAGGGATAAACAGGGTAAT	328						2							388	TAGGGATAAACAGGGTAAT	328	2
85		388	TAGGGATAAACAGGGTAAT	328						2							388	TAGGGATAAACAGGGTAAT	328	2
86		378	GGC^AAT	328						2							378	GGC^AAT	328	2
87		388	TAGGGATAAACAGGGTAAT	328						2							388	TAGGGATAAACAGGGTAAT	328	2
88		388	TAGGGATAAATCAGGGTAAT	328						2							388	^CAGGGTAAT	328	2

## Sheet: Products with Inv3-Ter2
					Invasion site								Termination site
Clone No.	PGK promoter	5'-GFP	I-Sce I	3'-GFP	puro	TrGFP	Poly A	introB	exonB	Inv-type	MH		Psv40	exonA	intronA	PGK	5'-GFP	I-Sce I	3'-GFP	Ter-type
49		388	TAGGGAT^	0			13ins+17			3	0						388	TAGGG-TAAT	328	2
60		376	0	0		86bp upstream of trGFP				3	3 AGC						388	^TAAT	328	2
65		376	0	0		86bp upstream of trGFP				3	3 AGC						388	^TAAT	328	2
67		376	0	0		86bp upstream of trGFP				3	3 AGC						388	^TAAT	328	2
81		370	0	0	168 with polyA	200bp upstream of trGFP				3	1 -A						385	0	323	2
82		388	0	0			10			3	0						341	^CAGGGTAAT	328	2

## Sheet: sum
BRCA1m/m Cas9+gHR3						MH at Inv-3
	Inv1	Inv2	Inv3	Total		MH (bp)		%
Ter1	3	0	0	3		0	2	33.3333
Ter2	0	47	6	53		1	1	16.6667
Ter3	0	0	0	0		2	0	0
total	3	47	6	56		3	3	50

## Sheet: Indel pattern at two junctions
	invasion site	termination site
Clone No.	I-Sce I-GFP cassette	I-Sce I-GFP cassette
1	TAGGGAT^GGTAAT	TAGGGAT^GGTAAT
2	GGC^AAT	GGC^AAT
4	GGC^AAT	GGC^AAT
5	TAGGGAT^GGTAAT	TAGGGAT^GGTAAT
6	TAGGGATAACAGGGTAAT	TAGGGATAACAGGGTAAT
7	TAGGGATA(A)ACAGGGTAAT	TAGGGATA(A)ACAGGGTAAT
8	GGC^AAT	GGC^AAT
9	GGC^AAT	GGC^AAT
11	TAGGG^GTAAT	AAAGGCATTGTAGGGATAAACAGGGTAAT
12	GGC^AAT	GGC^AAT
13	TAGGGAT^GGTAAT	TAGGGAT^GGTAAT
14	TAGGGATA(A)ACAGGGTAAT	TAGGGATA(A)ACAGGGTAAT
16	TAGGGAT^GGTAAT	TAGGGAT^GGTAAT
17	GGC^AAT	GGC^AAT
18	TAGGGA^GGGTAAT	TAGGGA^GGGTAAT
19	GGC^AAT	GGC^AAT
22	TAGGGAT^GGTAAT	TAGGGAT^GGTAAT
24	TAGGGATA(A)ACAGGGTAAT	TAGGGATA(A)ACAGGGTAAT
27	TAGGGATA(A)ACAGGGTAAT	TAGGGATA(A)ACAGGGTAAT
28	TAGGGAT^GGTAAT	TAGGGAT^GGTAAT
29	TAGGGAT^GGTAAT	TAGGGAT^GGTAAT
30	0	0
31	TAGGGATA(A)ACAGGGTAAT	TAGGGAT-
32	TAGGGAT^GGTAAT	TAGGGAT^GGTAAT
33	TAGGGATAAACAGGGTAAT	TAGGGAT-
34	GGC^AAT	GGC^AAT
36	TAGGGATA^	TAGGGATA^
39	TAGGGATA(A)ACAGGGTAAT	TAGGGAT^
40	TAGGGATA(A)ACAGGGTAAT	TAGGGATA(A)ACAGGGTAAT
43	TAGGGAT^GGTAAT	TAGGGAT^GGTAAT
45	TAGGGAT^GGTAAT	TAGGGAT^GGTAAT
48	TAGGGAT^GGTAAT	TAGGGAT^GGTAAT
53	TAGGGAT^GGTAAT	TAGGGAT^GGTAAT
54	TAGGGATA(A)ACAGGGTAAT	TAGGGATA(A)ACAGGGTAAT
55	0	TAGGGATA(A)ACAGGGTAAT
56	^AGGGTAAT	^AGGGTAAT
58	TAGGGATA(A)ACAGGGTAAT	TAGGGATA(A)ACAGGGTAAT
66	^AACAGGGTAAT	^AACAGGGTAAT
70	TAGGGATA(A)ACAGGGTAAT	TAGGGATA(A)ACAGGGTAAT
73	TAGGGATA(A)ACAGGGTAAT	TAGGGATA(A)ACAGGGTAAT
74	TAGGGATAACAGGGTAAT	TAGGGATAACAGGGTAAT
75	TAGGGATA(A)ACAGGGTAAT	TAGGGATA(A)ACAGGGTAAT
76	TAGGGATA(A)ACAGGGTAAT	TAGGGATA(A)ACAGGGTAAT
78	0	0
79	TAGGGATA(A)ACAGGGTAAT	TAGGGATA(A)ACAGGGTAAT
83	TAGGGATAACAGGGTAAT	TAGGGATAACAGGGTAAT
85	TAGGGATA(A)ACAGGGTAAT	TAGGGATA(A)ACAGGGTAAT
86	GGC^AAT	GGC^AAT
87	TAGGGATA(A)ACAGGGTAAT	TAGGGATA(A)ACAGGGTAAT
88	TAGGGATAA(AT)CAGGGTAAT	^CAGGGTAAT
