# Supplementary material for: DNA nicks induce mutational signatures associated with BRCA1 deficiency
Source: Nat Commun. 2022 Jul 25;13:4285. doi: 10.1038/s41467-022-32011-x (PMC9314409; doi:10.1038/s41467-022-32011-x)
Supplement: Supplementary file 5 — Source Data [file 41467_2022_32011_MOESM5_ESM.xlsx]

## Sheet: Fig1d 53BP1 foci
dCas9+B2	Cas9+B2	D10A+B2	H840A+B2
1	15	8	4
1	10	51	6
1	8	38	8
1	72	66	8
1	47	85	11
1	34	117	11
1	86	11	14
1	37	22	22
1	12	20	23
1	15	66	26
1	21	43	27
1	36	13	28
1	12	86	31
1	21	22	39
1	7	28	39
1	18	90	41
1	45	10	52
1	40	21	53
1	76	133	53
2	10	53	6
2	20	18	16
2	12	23	21
2	86	30	28
2	32	28	30
2	30	70	49
2	14	57	69
2	25	39	82
3	47	59	10
3	24	34	13
3	63	35	13
3	13	43	13
3	8	49	27
3	43	28	36
3	10	92	54
3	100	50	62
3	5	26	71
4	12	49	14
4	14	52	14
4	9	27	25
4	22	22	30
4	32	14	32
4	8	100	66
4	11	32	82
5	12	56	9
5	13	55	14
5	29	64	15
5	34	50	16
9	15	24	7
11	45	32	5
1	16	102	4
1	38	49	8
1	26	78	8
1	20	61	10
1	23	80	25
1	37	20	30
1	24	29	38
1	39	40	54
1	38	71	67
2	21	88	4
2	20	66	6
2	21	29	7
2	30	27	20
3	44	51	32
4	35	60	29
4	38	89	36
5	27	137	31
6	18	48	5
9	21	77	4
9	14	79	23
10	29	45	24
12	5	11	12
2	81	89	5
3	16	106	69
4	23	79	13
4	15	83	38
1	63	28	7
1	15	5	25
1	76	95	40
4	16	69	93
1	17	148	38
5	12	68	43
2	28	25	54
2	4	63	56
2	43	43	29
5	11	28	22
2	21	35	31
2	28	87	35
5	32	51	12
5	54	12	13
6	37	60	15
3	84	114	16
4	25	39	2
4	35	62	4
4	50	28	6
9	26	14	9
1	16	22	27
2	9	96	27
2	24	81	42
8	52	6	64
1	62	11	11
1	14	31	15
2	10	33	16
3	88	84	16
3	82	79	20
5	68	61	17
	38	23	45
	29	28	19
	15	81	20
	15	59	26
	33		10
	11		21
	40		32
	52		29
	31		19
	35		13
	3		10
	6		15
	24		13
	32		27
	34		44
	20
	10
	15
	16
	52
	8
	35
	47
	15

## Sheet: Fig1e H2AX intensity
			repeat1	repeat2
	dCas9	1	0.0356744	0.0264344
DMSO	330	2	1.09553	0.79974
	335	3	0.448624	0.415965
	dCas9	4	0.576951	0.0846177
aphidicolin	330	5	1.51656	0.517054
	335	6	0.69037	0.188985
	dCas9	7	0.144172	0.100655
L-Mimosine	330	8	1.11516	0.885143
	335	9	0.168785	0.0426643
	dCas9	10	0.115446	0.0306198
HU	330	11	3.02458	0.815812
	335	12	0.0969432	0.0652646
	dCas9	1	0.0356744	0.0264344
DMSO	330	2	1.09553	0.79974
	335	3	0.448624	0.415965
	dCas9	4	0.576951	0.0846177
aphidicolin	330	5	1.51656	0.517054
	335	6	0.69037	0.188985
	dCas9	7	0.144172	0.100655
L-Mimosine	330	8	1.11516	0.885143
	335	9	0.168785	0.0426643
	dCas9	10	0.115446	0.0306198
HU	330	11	3.02458	0.815812
	335	12	0.0969432	0.0652646

## Sheet: Fig1f radial
WT DCAS	BRCA1 DCAS		WT 330	Brca1 330		WT 335	Brca1 335		WT 340	Brca1 340
0	0		0	0		0	0		0	2
0	0		0	0		0	0		0	3
0	0		0	0		0	3		0	2
0	0		0	0		0	0		0	2
0	0		0	0		0	0		0	0
0	0		0	0		0	1		0	0
0	0		0	0		0	0		0	0
0	0		0	0		0	5		0	0
0	0		1	0		0	0		0	0
0	0		6	0		0	0		0	0
0	0		0	0		0	0		0	0
0	0		0	0		0	0		0	0
0	0		0	0		0	0		0	0
0	0		0	0		0	0		0	0
0	2		0	0		0	7		0	0
0	0		0	0		0	0		0	0
0	0		0	0		0	0		0	0
0	3		0	0		0	0		0	0
0	0		0	0		0	0		0	5
0	0		0	0		0	0		0	1
0	0		2	0		0	0		0	0
0	0		0	0		0	0		0	5
0	0		0	0		0	1		0	0
0	0		0	0		0	0		2	0
0	0		0	2		0	0		0	2
0	0		2	0		0	1		0	1
0	0		0	0		0	0		0	0
0	0		3	0		0	1		0	1
0	0		0	0		0	0		2	0
0	0		0	0		0	0		0	0
0	0		0	0		0	0		0	0
0	0		0	2		0	5		0	0
0	0		1	0		0	0		0	0
0	0		1	0		0	0		0	0
0	0		0	0		0	0		6	0
0	0		2	0		0	0		5	1
0	0		0	0		0	3		0	0
0	0		0	0		0	0		0	0
0	0		0	0		0	0		0	1
0	0		0	0		0	0		0	0
0	0		3	0		0	0		0	0
0	0		4	0		0	0		0	7
0	0		1	0		0	0		0	0
0	0		0	0		0	1		0	0
0	0		0	0		0	0		0	0
0	0		0	0		0	0		0	0
0	0		0	0		0	1		0	0
0	0		0	0		0	6		0	4
0	0		0	0		0	0		2	0
0	0		0	2		0	0		0	0
0	0		0	0		0	0		0	0
0	0		0	0		0	0		0	1
0	0		0	0		0	0		0	0
0	0		0	0		0	3		0	0
0	0		0	0		0	0		0	0
0	0		0	0		0	9		3	5
0	0		0	0		1	0		0	0
0	0		0	0		0	3		0	0
0	0		0	0		0	5		0	0
0	0		0	0		0	6		0	0
0	1		0	0		3	0		3	1
0	0		0	0		0	0		0	1
0	2		0	0		0	0		0	0
0	0		0	6		0	2		2	0
0	0		0	0		0	5		3	0
0	0		0	0		0	0		0	0
0	0		0	0		0	0		0	2
0	0		0	0		0	0		0	0
0	0		0	0		0	0		0	2
0	0		0	0		0	0		0	2
0	0		0	0		0	0		1	2
0	0		0	6		0	0		0	0
0	0		0	0		0	0		0	0
0	0		0	0		0	0		7	1
0	0		0	0		0	0		0	1
0	0		0	0		0	6		4	1
0	3		0	0		0	0		0	0
0	0		0	3		0	0		0	0
0	0		0	0		0	0		0	0
0	0		0	3		0	0		0	0
0	0			0		0	0		0	0
0	0		0	0		0	0		0	0
0	0		0	0		0	0		0	1
0	0		0	0		0			0	0
0	0		0	0		0			0	0
0	0		0	0		0			0	0
0	0		0	0		0			0	0
0	0		0	0		0			0	11
0	0		0	0		0			0	0
0	0		1	0		1			0	0
0	0		0	0		0			0	0
0	0		0	0		0			1	0
0	0		0	0		0			0	0
0	0		0	0		0			0	0
0	0		0	0		0			2	0
0	0		0	0		0			5	6
0	0		0	0		0			0	0
0	1		0	0		0			1	0
0	0		0	0		0			0	0
0	0		0	1		0			4	1
0	0		0	0		0			0	0
0	0		0	0		0			0	0
0	0		0	0		0			0	0
0	6		0	0		0			0	0
0	0		0	0		0			0	0
0	0		0	0		0			3	0
0	0		0	0		0			0	0
0	0		0	0		0			0	0
0	0		0	0		1			0	3
0			0	0		0			0	1
0			0	4		0			0	4
0			0	0		0			4	2
0			0	0		0			0	0
0			0	0		0			5	0
			0	0		0			0	0
			0						0	0
			0			1			1	0
			0			0			0
			0			1			0
			0			0			0
			0			1			0
			0			0			0
			0			3			1
			0			0			0
			0			0			0
			0			0			5
			0			0			1
			0			0			0
			0			0			0
			0			2			0
			0			0			0
			0			0			0
			0			0			0
			0			4			2
			0			0			1
			0			0			0
			0			0			0
			0			0			1
			0			0			0
			0			4			0
			0			0			0
			0			0			2
			0			2
			0			0
			0			0
			0			0
			0			0
			0			0
			0			0
			0			0
			0			1
			3			0
			0			0
			0			1
			0			0
			0			0
			0			0
			0			0
			0			0
			3			0
			3			0
			0			0
			0			0
			0			0
			0			0
			0			0
			0			0
			0			0
			0			7
			0			0
			0			0
			1			0
			0			0
			0			4
			0			0
			0			0
			0			0
			0			0
			0			0
			0			0
			0			0
			0			3
			0			0
			0			0
			0			1
						0
						0
						0
						0
						0
						0
						0
						0
						0
						2
						0
						0
						0
						1
						0
						0
						0
						0
						1
						0
						0
						0
						0
						0
						0
						0
						0
						0
						0
						0
						0
						0
						0
						0

## Sheet: Fig1f break
WT DCAS	BRCA1 DCAS		WT 330	Brca1 330		WT 335	Brca1 335		WT 340	Brca1 340
0	0		0	0		0	0		0	0
0	0		0	0		0	0		0	0
0	0		0	0		0	0		0	0
0	0		0	0		0	0		0	0
0	0		0	0		0	0		0	0
0	0		0	0		0	0		0	0
0	0		0	0		0	0		0	0
0	0		0	0		0	0		0	0
0	0		2	2		0	0		0	0
0	0		3	0		0	0		0	0
0	0		0	0		0	0		0	0
0	0		0	0		0	0		0	0
0	0		0	0		0	0		0	0
0	0		0	0		0	0		0	0
0	0		0	0		0	0		0	0
0	0		0	0		0	0		0	0
0	0		0	0		0	0		0	0
0	0		0	0		0	0		0	0
0	0		0	0		0	0		3	0
0	0		0	0		0	0		0	0
0	0		1	0		0	0		0	0
0	0		0	0		0	0		0	0
0	0		0	0		0	0		0	0
0	0		0	1		0	0		0	0
0	0		0	0		0	0		0	0
0	0		1	0		1	2		0	0
0	0		0	0		0	0		0	0
0	0		0	0		0	1		0	1
0	1		0	0		0	0		0	1
0	0		0	0		0	0		0	0
0	0		0	0		0	0		0	0
0	0		0	1		0	2		0	0
0	0		0	2		0	0		0	0
0	0		0	0		0	0		0	0
0	0		0	0		0	0		0	0
0	0		0	0		0	0		0	0
0	0		0	0		0	0		0	1
0	0		0	0		0	0		0	0
0	0		0	0		0	0		0	0
0	0		0	0		0	0		0	0
0	0		0	0		0	0		0	0
0	0		0	0		0	0		0	0
0	0		0	0		0	0		0	0
0	0		0	0		0	0		0	0
0	0		0	0		0	0		0	0
0	0		0	0		0	0		0	0
0	0		0	0		0	3		0	0
0	0		0	1		0	0		0	9
0	0		0	0		0	0		0	0
0	0		0	2		0	0		0	0
0	0		0	0		0	0		0	0
0	0		0	0		0	0		0	0
0	0		0	0		0	0		0	0
0	0		0	0		0	0		0	0
0	0		0	0		0	0		0	0
0	0		0	0		0	0		0	1
0	0		0	0		0	0		0	0
0	0		0	0		0	0		0	0
0	0		0	0		0	0		0	0
0	0		0	0		0	4		0	0
0	0		0	0		0	0		0	2
0	0		0	0		0	0		0	0
0	0		0	0		0	0		0	0
0	0		0	2		0	0		0	0
0	0		0	0		0	2		2	0
0	0		0	0		0	0		0	0
0	0		0	0		0	0		0	0
0	0		0	0		0	0		0	0
0	0		0	0		0	0		0	0
0	0		0	0		0	0		0	0
0	0		0	0		0	0		0	0
0	0		0	0		0	0		0	1
0	0		0	1		0	0		0	0
0	0		0	0		0	0		1	0
0	0		0	0		0	0		0	2
0	0		0	1		0	1		1	0
0	0		0	0		0	0		0	0
0	0		0	1		0	0		0	0
0	0		0	0		0	0		0	0
0	0		0	0		0	0		0	0
0	0		0	0		0	0		0	0
0	0		0	0		0	0		0	0
0	0		0	0		0	0		0	0
0	0		0	0		0			0	0
0	0		0	0		0			0	0
0	0		0	0		0			0	0
0	0		0	0		0			0	0
0	0		0	0		0			0	1
0	0		2	0		0			0	0
0	0		3	0		0			0	0
0	0		1	0		0			0	0
0	0		0	0		0			0	2
0	0		0	0		0			0	0
0	0		0	0		0			0	0
0	0		0	0		0			0	0
0	0		0	0		0			1	2
0	0		0	0		0			0	0
0	0		0	0		0			0	0
0	0		0	0		0			0	0
0	0		0	0		0			0	0
0	0		0	0		0			0	0
0	0		0	0		0			0	0
0	0		0	0		0			0	0
0	0		0	0		0			0	0
0	0		0	0		0			0	0
0	0		0	0		0			1	0
0	0		0	0		0			0	0
0	0		0	0		2			0	0
0	0		0	0		0			0	0
0			0	0		0			0	0
0			0	5		0			0	3
0			0	0		0			0	0
0			0	0		0			0	0
0			0	0		0			0	0
			0	0		0			0	0
			2						0	0
			0			0			4	0
			0			0			1
			0			0			1
			0			0			0
			0			0			0
			0			0			0
			0			0			0
			0			0			0
			0			0			0
			0			0			0
			0			0			0
			0			0			0
			0			0			0
			0			0			0
			0			0			0
			0			0			0
			0			0			0
			0			0			0
			0			0			0
			0			0			0
			0			0			0
			0			0			3
			0			0			0
			0			2			0
			0			0			0
			0			0			0
			0			0
			0			0
			0			0
			0			0
			0			0
			0			0
			2			0
			0			0
			0			0
			0			0
			0			0
			0			0
			0			0
			1			0
			0			0
			0			0
			0			0
			0			0
			0			0
			0			0
			0			0
			0			0
			0			0
			0			0
			0			0
			0			0
			0			0
			0			0
			0			0
			0			0
			0			0
			0			2
			0			0
			0			0
			0			2
			0			0
			0			0
			0			0
			0			0
			0			0
			0			0
			0			0
						0
						0
						0
						0
						0
						0
						0
						0
						2
						2
						0
						0
						0
						0
						0
						0
						0
						0
						0
						0
						0
						0
						0
						0
						0
						0
						0
						0
						0
						0
						0
						0
						0
						0
						0

## Sheet: Fig1g micronucleus
	WT-dCas			WT-330			WT-335			WT-340			BRCA1-dCas			BRCA1-330			BRCA1-335			BRCA1-340
	cell	micronuclei		cell	micronuclei		cell	micronuclei		cell	micronuclei		cell	micronuclei		cell	micronuclei		cell	micronuclei		cell	micronuclei
	6	0		20	1		7	1		18	0		24	0		15	3		7	3		11	2
	7	0		33	1		9	0		11	0		24	0		21	1		7	1		18	2
	30	0		7	1		8	0		4	2		26	1		9	1		13	2		4	3
	24	0		4	1		9	0		8	1		28	1		15	2		18	1		22	1
	9	0		3	1		9	1		47	6		17	0		41	2		7	3		7	1
	9	0		5	3		10	1		27	0		10	0		8	1		5	1		6	1
	16	0		14	1		8	1		27	1		8	1		6	1		6	1		5	1
	22	0		1	1		8	0		17	0		23	0		14	1		35	1		26	2
	14	0		9			16	0		22	0		54	2		15	1		7	2		2	2
	21	0		6	1		6	1		2	1		7	1		3	2		16	1		11	2
	9	0		22	2		18	2		8	1		20	0		10	3		7	2		15	2
	10	0		12	1		12	2		20	1		10	0		49	2		2	2		6	1
	15	0		6	1		8	1		12	2		8	1		10	1		5	2		5	1
	18	0		17	1		24	1		30	2		23	0		8	1		4	1		9	1
	19	0		14	1		16	0		60	1		54	2		38	1		2	1		20	0
	15	0		4	2		2	1		10	2		7	1		22	1		8	1		11	0
	16	0		6	1		6	0		30	0		20	0		23	1		3	3		22	1
	20	0		26	1		9	0		17	0		10	0		7	1		16	1		18	0
	9	0		5	1		10	2		20	1		20	1		3	2		16	1		4	1
	29	0		5	1		43	3		14	0		38	1		39	1		11	2		20	1
	23	0		16	1		20	1		17	1		70	3		49	2		12	3		18	1
	19	0		11	1		4	3		15	0		65	1		10	1		11	1		11	4
	20	0		8	1		11	0		15	1		50	0		41	2		5	1		22	1
	20	0		8	1		10	2		15	1		20	2		9	1		6	1		16	1
				10	1		21	2		32	0		29	0		15	2		5	1		35	0
				28	1		3	1		46	2		45	2		2	2		13	0		9	1
				4	1		14	0		16	2		15	0		7	1		20	1		22	0
				15	1		7	2		22	0		41	0		15	1					27	3
				6	1		3	1		21	0		43	2		38	5		16	0		30	3
				6	1		11	0		19	2		20	0		32	1		15	1		41	1
				11	2		12	0		20	0		27	1		16	1		28	1		28	3
				2	1		11	0		27	0		12	2		26	1		4	1		4	2
				1	1		11	0		17	1		11	0		27	2		5	3		19	1
				1	1		7	0		10	1		10	0		14	2		3	1		22	1
				4	1		17	1		20	0		16	2		25	3		18	1		30	1
				1	1		12	1		57	4		15	0		22	1		30	1		16	1
				11	1		11	0		8	1		15	0		26	2		12	0		22	4
				12	1		2	2		38	2					12	1		4	1		13	1
				11	1		13	0		36	2					6	1		4	1
				2	1		9	0		31	2					29	2		4	1
				4	2		7	1		33	4					10	1		4	2
				4	1		8	0		25	1
				1	1
				1	1
				3	1
				28	1
				9	1
				2	2
				16	2
				3	1

## Sheet: Fig2b 330 L bias
	WT					Brca1
	330-1a	330-2	330-1-3	330-1-1		330-1a	330-2	330-1-3	330-1-1
repeat1	1	1	1	1		3.80104	2.37508	5.52588	4.48827
repeat2	1	1	1	1		7.62359	3.73732	5.05236	3.38166
repeat3	1	1	1	1		5.25925	3.5181	5.26441	2.53502
repeat4	1	1	1			6.14958	2.95498	4.68495
repeat5	1	1	1			5.37777	2.34204	3.79502

## Sheet:  Fig2b 335 L bias
	WT					Brca1
	335-1a	335-2	335-1-3	335-1-1		335-1a	335-2	335-1-3	335-1-1
repeat1	1	1	1	1		2.1231	1.5419	1.56222	1.0402
repeat2	1	1	1	1		1.9664	1.23163	1.28278	1.02587
repeat3	1	1	1	1		1.87035	1.27008	1.47717	0.853723
repeat4	1	1	1	1		1.51355	1.25363	1.42837	1.00441
repeat5	1	1	1			1.63697	1.06976	1.27172

## Sheet: Fig2b 340 L bias
	WT					Brca1
	340-1a	340-2	340-1-3	340-1-1		340-1a	340-2	340-1-3	340-1-1
repeat1	1	1	1	1		5.71051	11.7783	4.02286	4.68032
repeat2	1	1	1	1		4.3259	3.7415	3.28336	4.42391
repeat3	1	1	1	1		3.15732	3.90321	2.91224	3.35
repeat4	1	1	1	1		2.59359	3.32698	2.58705	3.01832
repeat5	1	1	1			1.93524	4.01286	2.46536

## Sheet: Fig2b 330 LTGC
	WT					Brca1
	330-1a	330-2	330-1-3	330-1-1		330-1a	330-2	330-1-3	330-1-1
repeat1	1	1	1	1		0.509516	0.265297	0.496476	0.535283
repeat2	1	1	1	1		1.15389	0.415491	0.62412	0.379636
repeat3	1	1	1	1		0.702234	0.352707	0.588448	0.592322
repeat4	1	1	1			1.13741	0.447415	0.77292
repeat5	1	1	1			1.18017	0.382395	0.609457

## Sheet: Fig2b 335 LTGC
	WT					Brca1
	335-1a	335-2	335-1-3	335-1-1		335-1a	335-2	335-1-3	335-1-1
repeat1	1	1	1	1		1.12894	0.57687	0.640305	0.73921
repeat2	1	1	1	1		1.98619	0.795874	1.23259	0.734453
repeat3	1	1	1	1		1.15675	0.595614	0.746135	0.469878
repeat4	1	1	1	1		1.27407	0.707529	0.932867	0.568144
repeat5	1	1	1			1.35332	0.698304	0.918143

[truncated: 107 more sheets: Fig2b 340 LTGC, Fig2b 330 STGC, Fig2b 335 STGC, Fig2b 340 STGC, Fig2e STGC 330, Fig2e  STGC 335, Fig2e  STGC 340, Fig2e  LTGC 330, Fig2e LTGC 335, Fig2e LTGC340, Fig2e L bias 330, Fig2e L bias 335, Fig2e L bias 340, Fig2f L bias, Fig3a, Fig3b LDH, Fig3b Rosa, Fig3c-d LDH 330, Fig3c-d LDH 335, Fig3c-d LDH 340 …]
